# Supplementary material for: Quantitative Evaluation of Composite Recyclability Using Visible-Light Microscopy and Image Processing Techniques
Source: Materials (Basel). 2025 Sep 28;18(19):4519. doi: 10.3390/ma18194519 (PMC12526482; doi:10.3390/ma18194519)
Supplement: Supplementary file 1 [file materials-18-04519-s001.zip]

Archive with 1 entries (1 files):
- materials-3874550-supplementary.pdf
